# Supplementary material for: Incremental Effectiveness of a Second Varicella Vaccine in Children: A Prospective Cohort Study in Anhui, China
Source: Vaccines (Basel). 2026 Jun 20;14(6):544. doi: 10.3390/vaccines14060544 (PMC13308287; doi:10.3390/vaccines14060544)
Supplement: Supplementary file 1 [file vaccines-14-00544-s001.zip]

Archive with 1 entries (1 files):
- vaccines-4367417-supplementary.pdf
